# Supplementary material for: Aging Alters mRNA Processing in the Mouse Ovary
Source: Cells. 2025 Jun 30;14(13):996. doi: 10.3390/cells14130996 (PMC12249410; doi:10.3390/cells14130996)
Supplement: Supplementary file 1 [file cells-14-00996-s001.zip]

Archive with 1 entries (1 files):
- cells-3621466-supplementary.pdf
